# Supplementary material for: Quantifying Annual Photon Absorption in 55 Bamboo Species: A Standardized Modeling Approach Using Peak-Season Leaf Optical Traits and Long-Term Radiation Data
Source: Plants (Basel). 2026 Apr 3;15(7):1105. doi: 10.3390/plants15071105 (PMC13074584; doi:10.3390/plants15071105)
Supplement: Supplementary file 1 [file plants-15-01105-s001.zip]

Archive with 1 entries (1 files):
- plants-4218876-supplementary.pdf
